# Supplementary material for: Timing of radiotherapy (RT) after radical prostatectomy (RP): long-term outcomes in the RADICALS-RT trial (NCT00541047)
Source: Ann Oncol. Author manuscript; Available in PMC 2024 Dec 10. (PMC7617161; doi:10.1016/j.annonc.2024.03.010)
Supplement: Supp 1 [file EMS197974-supplement-Supp_1.zip]

Archive with 3 entries (3 files):
- 1-s2.0-S0923753424001054-mmc1.docx
- 1-s2.0-S0923753424001054-mmc3.pdf
- 1-s2.0-S0923753424001054-mmc2.pptx
